# Supplementary material for: Anomaly Detection in Biological Early Warning Systems Using Unsupervised Machine Learning
Source: Sensors (Basel). 2023 Mar 1;23(5):2687. doi: 10.3390/s23052687 (PMC10007031; doi:10.3390/s23052687)
Supplement: Supplementary file 1 [file sensors-23-02687-s001.zip]

Archive with 1 entries (1 files):
- sensors-2081746-supplementary.pdf
